# Supplementary material for: Fear of Falling Does Not Influence Dual-Task Gait Costs in People with Parkinson’s Disease: A Cross-Sectional Study
Source: Sensors (Basel). 2022 Mar 5;22(5):2029. doi: 10.3390/s22052029 (PMC8914753; doi:10.3390/s22052029)
Supplement: Supplementary file 1 [file sensors-22-02029-s001.zip]

Archive with 1 entries (1 files):
- sensors-1593326-supplementary.pdf
